# Supplementary material for: Pelagic distribution of plastic debris (> 500 µm) and marine organisms in the upper layer of the North Atlantic Ocean
Source: Sci Rep. 2022 Aug 11;12:13465. doi: 10.1038/s41598-022-17742-7 (PMC9372048; doi:10.1038/s41598-022-17742-7)
Supplement: Supplementary file 1 — Supplementary Information 1. [file 41598_2022_17742_MOESM1_ESM.xlsx]

## Sheet: Data
Sample ID	Date	Seastate	Wind speed	LAT start	LON start	LAT end	LON end	Start time	End time	Trawling time	Trawling distance	Trawled area	LOD	V. velella			P. porpita			Copepods			Amphipods			Pteropods			Isopods			Heteropods			Crabs			Squid			Shrimp			Euphausids			Fish
	[UTC]	[Beaufort]	[m/s]							[min]	[km]	[km2]	[#/km2]	[# individuals]	[#/km2]	[#/m3]	[# individuals]	[#/km2]	[#/m3]	[# individuals]	[#/km2]	[#/m3]	[# individuals]	[#/km2]	[#/m3]	[# individuals]	[#/km2]	[#/m3]	[# individuals]	[#/km2]	[#/m3]	[# individuals]	[#/km2]	[#/m3]	[# individuals]	[#/km2]	[#/m3]	[# individuals]	[#/km2]	[#/m3]	[# individuals]	[#/km2]	[#/m3]	[# individuals]	[#/km2]	[#/m3]	[# individuals]	[#/km2]	[#/m3]
PE480 Station 01 Manta 1/3	06.11.2020	4	9.25999	35.6545	-27.7472	35.6619	-27.7452	09:29:00	09:49:00	00:20:00	1.02921	0.000926289	1079.58	4	4318.31	0.0287887	1	1079.58	0.00719718	10	10795.8	0.0719718	6	6477.46	0.0431831	4	4318.31	0.0287887	0	< LOD	< LOD	0	< LOD	< LOD	6	6477.46	0.0431831	0	< LOD	< LOD	11	11875.3	0.079169	1	1079.58	0.00719718	3	3238.73	0.0215915
PE480 Station 01 Manta 2/3	06.11.2020	4	8.2311	35.6634	-27.7446	35.6701	-27.7425	09:55:00	10:15:00	00:20:00	0.916478	0.00082483	1212.37	6	7274.23	0.0484948	2	2424.74	0.0161649	12	14548.5	0.0969897	5	6061.86	0.0404124	0	< LOD	< LOD	0	< LOD	< LOD	1	1212.37	0.00808247	3	3637.11	0.0242474	0	< LOD	< LOD	7	8486.6	0.0565773	0	< LOD	< LOD	3	3637.11	0.0242474
PE480 Station 01 Manta 3/3	06.11.2020	3	6.17333	35.6714	-27.7418	35.6773	-27.7399	10:20:00	10:38:00	00:18:00	0.822476	0.000740228	1350.93	5	6754.67	0.0450312	2	2701.87	0.0180125	5	6754.67	0.0450312	4	5403.74	0.0360249	2	2701.87	0.0180125	0	< LOD	< LOD	1	1350.93	0.00900623	9	12158.4	0.0810561	0	< LOD	< LOD	20	27018.7	0.180125	0	< LOD	< LOD	2	2701.87	0.0180125
PE480 Station 02 Manta 1/3	10.11.2020	4	10.186	29.8476	-37.2315	29.8405	-37.2299	09:14:00	09:34:00	00:20:00	0.809308	0.000728377	1372.91	0	< LOD	< LOD	8	10983.3	0.0732221	55	75510.3	0.503402	1	1372.91	0.00915277	3	4118.74	0.0274583	0	< LOD	< LOD	0	< LOD	< LOD	0	< LOD	< LOD	0	< LOD	< LOD	21	28831.2	0.192208	0	< LOD	< LOD	1	1372.91	0.00915277
PE480 Station 02 Manta 2/3	10.11.2020	4	8.38544	29.8387	-37.2296	29.8308	-37.2284	09:39:00	09:59:00	00:20:00	0.929404	0.000836463	1195.51	0	< LOD	< LOD	4	4782.04	0.0318803	25	29887.7	0.199252	0	< LOD	< LOD	1	1195.51	0.00797007	0	< LOD	< LOD	0	< LOD	< LOD	1	1195.51	0.00797007	0	< LOD	< LOD	12	14346.1	0.0956408	0	< LOD	< LOD	0	< LOD	< LOD
PE480 Station 02 Manta 3/3	10.11.2020	4	9.1571	29.8301	-37.2272	29.8271	-37.2163	10:03:00	10:23:00	00:20:00	1.12937	0.00101643	983.836	0	< LOD	< LOD	18	17709.1	0.11806	36	35418.1	0.236121	1	983.836	0.00655891	1	983.836	0.00655891	0	< LOD	< LOD	0	< LOD	< LOD	1	983.836	0.00655891	0	< LOD	< LOD	20	19676.7	0.131178	0	< LOD	< LOD	1	983.836	0.00655891
PE480 Station 03 Manta 1/3	12.11.2020	5	11.1634	32.8145	-37.9609	32.823	-37.9583	09:12:00	09:32:00	00:20:00	0.7726	0.00069534	1438.15	0	< LOD	< LOD	0	< LOD	< LOD	53	76221.8	0.508145	0	< LOD	< LOD	6	8628.88	0.0575259	0	< LOD	< LOD	1	1438.15	0.00958764	2	2876.29	0.0191753	0	< LOD	< LOD	60	86288.8	0.575259	8	11505.2	0.0767011	0	< LOD	< LOD
PE480 Station 03 Manta 2/3	12.11.2020	5	9.87732	32.8259	-37.9573	32.8499	-37.9549	09:39:00	09:59:00	00:20:00	0.93287	0.000839583	1191.07	0	< LOD	< LOD	0	< LOD	< LOD	22	26203.5	0.17469	1	1191.07	0.00794045	0	< LOD	< LOD	0	< LOD	< LOD	0	< LOD	< LOD	1	1191.07	0.00794045	0	< LOD	< LOD	34	40496.3	0.269975	6	7146.4	0.0476427	0	< LOD	< LOD
PE480 Station 03 Manta 3/3	12.11.2020	5	9.25999	32.8359	-37.9538	32.8448	-37.9514	10:05:00	10:25:00	00:20:00	1.11776	0.00100598	994.055	0	< LOD	< LOD	2	1988.11	0.0132541	41	40756.2	0.271708	2	1988.11	0.0132541	1	994.055	0.00662703	0	< LOD	< LOD	0	< LOD	< LOD	1	994.055	0.00662703	0	< LOD	< LOD	42	41750.3	0.278335	0	< LOD	< LOD	1	994.055	0.00662703
PE480 Station 04 Manta 1/3	14.11.2020	4	7.15077	37.4455	-38.8144	37.4478	-38.8257	09:06:00	09:26:00	00:20:00	1.08591	0.000977321	1023.21	0	< LOD	< LOD	0	< LOD	0	28	28649.7	0.190998	2	2046.41	0.0136427	7	7162.44	0.0477496	1	1023.21	0.00682137	0	< LOD	< LOD	0	< LOD	< LOD	0	< LOD	< LOD	29	29673	0.19782	0	< LOD	< LOD	31	31719.4	0.211462
PE480 Station 04 Manta 2/3	14.11.2020	4	7.71666	37.4482	-38.8279	37.4511	-38.8387	09:30:00	09:50:00	00:20:00	1.12184	0.00100966	990.435	2	1980.87	0.0132058	1	990.435	0.0066029	24	23770.4	0.15847	3	2971.31	0.0198087	8	7923.48	0.0528232	0	< LOD	< LOD	0	< LOD	< LOD	0	< LOD	< LOD	0	< LOD	< LOD	98	97062.6	0.647084	0	< LOD	< LOD	94	93100.9	0.620673
PE480 Station 04 Manta 3/3	14.11.2020	4	7.04788	37.4515	-38.8402	37.4543	-38.8518	09:53:00	10:13:00	00:20:00	1.05681	0.000951128	1051.38	4	4205.53	0.0280369	0	< LOD	< LOD	13	13668	0.0911199	35	36798.4	0.245323	0	< LOD	< LOD	0	< LOD	< LOD	0	< LOD	< LOD	3	3154.15	0.0210277	1	1051.38	0.00700922	233	244972	1.63315	0	< LOD	< LOD	30	31541.5	0.210277
PE480 Station 05 Manta 1/3	16.11.2020	5	11.0605	39.7499	-33.3812	39.7506	-33.3722	19:06:00	19:26:00	00:20:00	0.916558	0.000824902	1212.26	10	12122.6	0.0808176	3	3636.79	0.0242453	149	180627	1.20418	9	10910.4	0.0727359	15	18184	0.121226	1	1212.26	0.00808176	31	37580.2	0.250535	0	< LOD	< LOD	0	< LOD	< LOD	4	4849.06	0.0323271	0	< LOD	< LOD	5	6061.32	0.0404088
PE480 Station 05 Manta 2/3	16.11.2020	5	12.8611	39.7507	-33.3705	39.7506	-33.3602	19:30:00	19:51:00	00:21:00	0.888503	0.000799653	1250.54	21	26261.4	0.175076	2	2501.09	0.0166739	517	646531	4.31021	30	37516.3	0.250109	2	2501.09	0.0166739	1	1250.54	0.00833695	5	6252.72	0.0416848	3	3751.63	0.0250109	3	3751.63	0.0250109	23	28762.5	0.19175	0	< LOD	< LOD	27	33764.7	0.225098
PE480 Station 05 Manta 3/3	16.11.2020	5	12.6039	39.7507	-33.358	39.7515	-33.3466	19:55:00	20:16:00	00:21:00	1.01064	0.000909577	1099.41	37	40678.3	0.271188	2	2198.82	0.0146588	124	136327	0.908848	12	13192.9	0.087953	0	< LOD	< LOD	3	3298.24	0.0219882	0	< LOD	< LOD	15	16491.2	0.109941	1	1099.41	0.00732942	36	39578.8	0.263859	0	< LOD	< LOD	36	39578.8	0.263859
PE480 Station 06 Manta 1/3	18.11.2020	3	1.02889	42.0585	-27.4832	42.0679	-27.4785	15:22:00	15:42:00	00:20:00	0.995323	0.000895791	1116.33	1	1116.33	0.00744221	0	< LOD	< LOD	0	< LOD	< LOD	0	< LOD	< LOD	0	< LOD	< LOD	0	< LOD	< LOD	0	< LOD	< LOD	0	< LOD	< LOD	0	< LOD	< LOD	0	< LOD	< LOD	0	< LOD	< LOD	6	6697.99	0.0446533
PE480 Station 06 Manta 2/3	18.11.2020	3	1.54333	42.0689	-27.478	42.0797	-27.4731	15:44:00	16:06:00	00:22:00	0.947543	0.000852789	1172.62	1	1172.62	0.00781749	0	< LOD	< LOD	0	< LOD	< LOD	0	< LOD	< LOD	2	2345.25	0.015635	0	< LOD	< LOD	0	< LOD	< LOD	0	< LOD	< LOD	0	< LOD	< LOD	0	< LOD	< LOD	0	< LOD	< LOD	7	8208.36	0.0547224
PE480 Station 06 Manta 3/3	18.11.2020	3	1.41472	42.0806	-27.4727	42.0904	-27.4673	16:08:00	16:28:00	00:20:00	0.914059	0.000822653	1215.58	0	< LOD	< LOD	0	< LOD	< LOD	0	< LOD	< LOD	0	< LOD	< LOD	4	4862.32	0.0324154	1	1215.58	0.00810386	0	< LOD	< LOD	0	< LOD	< LOD	0	< LOD	< LOD	1	1215.58	0.00810386	0	< LOD	< LOD	2	2431.16	0.0162077
PE480 Station 07 Manta 1/3	20.11.2020	4	6.17333	44.3889	-21.8735	44.3785	-21.8738	15:46:00	16:06:00	00:20:00	0.979576	0.000881618	1134.28	2	2268.56	0.0151237	0	< LOD	< LOD	1	1134.28	0.00756185	1	1134.28	0.00756185	4	4537.11	0.0302474	0	< LOD	< LOD	0	< LOD	< LOD	0	< LOD	< LOD	0	< LOD	< LOD	0	< LOD	< LOD	0	< LOD	< LOD	0	< LOD	< LOD
PE480 Station 07 Manta 2/3	20.11.2020	4	6.17333	44.377	-21.8739	44.3648	-21.8761	16:08:00	16:31:00	00:23:00	1.0857	0.000977127	1023.41	23	23538.4	0.156923	0	< LOD	< LOD	4	4093.63	0.0272909	7	7163.86	0.047759	2	2046.82	0.0136454	0	< LOD	< LOD	0	< LOD	< LOD	0	< LOD	< LOD	0	< LOD	< LOD	2	2046.82	0.0136454	0	< LOD	< LOD	0	< LOD	< LOD
PE480 Station 07 Manta 3/3	20.11.2020	4	7.20222	44.3626	-21.8764	44.35	-21.8791	16:34:00	16:58:00	00:24:00	0.940018	0.000846017	1182.01	7	8274.07	0.0551605	0	< LOD	< LOD	9	10638.1	0.0709206	0	< LOD	< LOD	4	4728.04	0.0315203	1	1182.01	0.00788007	0	< LOD	< LOD	0	< LOD	< LOD	0	< LOD	< LOD	9	10638.1	0.0709206	0	< LOD	< LOD	1	1182.01	0.00788007
PE480 Station 08 Manta 1/3	22.11.2020	1	1.28611	45.9615	-15.2424	45.9654	-15.2447	16:22:00	16:42:00	00:20:00	0.738874	0.000664986	1503.79	1	1503.79	0.0100253	0	< LOD	< LOD	0	< LOD	< LOD	16	24060.6	0.160404	0	< LOD	< LOD	0	< LOD	< LOD	0	< LOD	< LOD	0	< LOD	< LOD	0	< LOD	< LOD	0	< LOD	< LOD	0	< LOD	< LOD	0	< LOD	< LOD
PE480 Station 08 Manta 2/3	22.11.2020	1	2.57222	45.9661	-15.2451	45.9703	-15.2471	16:46:00	17:06:00	00:20:00	0.742045	0.00066784	1497.36	2	2994.73	0.0199648	0	< LOD	< LOD	0	< LOD	< LOD	12	17968.4	0.119789	0	< LOD	< LOD	0	< LOD	< LOD	0	< LOD	< LOD	0	< LOD	< LOD	0	< LOD	< LOD	0	< LOD	< LOD	0	< LOD	< LOD	0	< LOD	< LOD
PE480 Station 08 Manta 3/3	22.11.2020	1	0.771666	45.9712	-15.2476	45.9757	-15.2501	17:10:00	17:30:00	00:20:00	0.740459	0.000666413	1500.57	2	3001.14	0.0200076	0	< LOD	< LOD	1	1500.57	0.0100038	18	27010.3	0.180068	0	< LOD	< LOD	0	< LOD	< LOD	0	< LOD	< LOD	0	< LOD	< LOD	0	< LOD	< LOD	0	< LOD	< LOD	0	< LOD	< LOD	0	< LOD	< LOD
PE480 Station 09 Manta 1/3	24.11.2020	5	11.8322	47.9163	-9.05567	47.9077	-9.04124	14:42:00	15:03:00	00:21:00	1.1582	0.00104238	959.343	0	< LOD	< LOD	0	< LOD	< LOD	25	23983.6	0.15989	248	237917	1.58611	0	< LOD	< LOD	0	< LOD	< LOD	0	< LOD	< LOD	0	< LOD	< LOD	0	< LOD	< LOD	0	< LOD	< LOD	0	< LOD	< LOD	0	< LOD	< LOD
PE480 Station 09 Manta 2/3	24.11.2020	5	13.89	47.906	-9.03882	47.8966	-9.02675	15:06:00	15:27:00	00:21:00	1.06079	0.000954707	1047.44	2	2094.88	0.0139659	0	< LOD	< LOD	14	14664.2	0.0977612	1820	1.90634e+06	12.709	0	< LOD	< LOD	0	< LOD	< LOD	0	< LOD	< LOD	0	< LOD	< LOD	0	< LOD	< LOD	0	< LOD	< LOD	0	< LOD	< LOD	0	< LOD	< LOD
PE480 Station 09 Manta 3/3	24.11.2020	5	13.89	47.8952	-9.02516	47.8855	-9.01399	15:31:00	15:52:00	00:21:00	0.97662	0.000878958	1137.71	8	9101.69	0.0606779	0	< LOD	< LOD	7	7963.98	0.0530932	960	1.0922e+06	7.28135	0	< LOD	< LOD	0	< LOD	< LOD	0	< LOD	< LOD	0	< LOD	< LOD	0	< LOD	< LOD	1	1137.71	0.00758474	0	< LOD	< LOD	0	< LOD	< LOD
PE480 Station 10 Manta 1/3	26.11.2020	3	9.51721	48.7221	-5.26494	48.7309	-5.27024	14:21:00	14:41:00	00:20:00	1.03845	0.000934609	1069.97	0	< LOD	< LOD	0	< LOD	< LOD	1000	1.06997e+06	7.13311	10	10699.7	0.0713311	0	< LOD	< LOD	0	< LOD	< LOD	0	< LOD	< LOD	0	< LOD	< LOD	0	< LOD	< LOD	22	23539.3	0.156928	0	< LOD	< LOD	0	< LOD	< LOD
PE480 Station 10 Manta 2/3	26.11.2020	3	9.77444	48.7429	-5.27989	48.7492	-5.28719	15:14:00	15:34:00	00:20:00	0.944211	0.00084979	1176.76	0	< LOD	< LOD	0	< LOD	< LOD	2772	3.26198e+06	21.7466	11	12944.4	0.0862959	0	< LOD	< LOD	0	< LOD	< LOD	0	< LOD	< LOD	1	1176.76	0.00784508	0	< LOD	< LOD	33	38833.1	0.258888	1	1176.76	0.00784508	0	< LOD	< LOD
PE480 Station 10 Manta 3/3	26.11.2020	3	9.51721	48.7591	-5.30247	48.7636	-5.3115	16:08:00	16:25:00	00:17:00	1.06546	0.000958916	1042.84	0	< LOD	< LOD	0	< LOD	< LOD	2184	2.27757e+06	15.1838	31	32328.2	0.215521	0	< LOD	< LOD	0	< LOD	< LOD	0	< LOD	< LOD	0	< LOD	< LOD	0	< LOD	< LOD	62	64656.4	0.431042	0	< LOD	< LOD	0	< LOD	< LOD
PE480 Station 11 Manta 1/3	28.11.2020	2	3.60111	50.4235	1.21878	50.4182	1.19901	14:07:00	14:27:00	00:20:00	0.988766	0.00088989	1123.73	0	< LOD	< LOD	0	< LOD	< LOD	8	8989.88	0.0599325	0	< LOD	< LOD	0	< LOD	< LOD	8	8989.88	0.0599325	0	< LOD	< LOD	3	3371.2	0.0224747	0	< LOD	< LOD	5	5618.67	0.0374578	0	< LOD	< LOD	0	< LOD	< LOD
PE480 Station 11 Manta 2/3	28.11.2020	2	3.34389	50.4095	1.16803	50.4022	1.14563	14:56:00	15:17:00	00:21:00	1.0699	0.000962906	1038.52	0	< LOD	< LOD	0	< LOD	< LOD	9	9346.7	0.0623114	0	< LOD	< LOD	0	< LOD	< LOD	2	2077.05	0.013847	0	< LOD	< LOD	2	2077.05	0.013847	0	< LOD	< LOD	0	< LOD	< LOD	0	< LOD	< LOD	3	3115.57	0.0207705
PE480 Station 11 Manta 3/3	28.11.2020	2	2.315	50.3909	1.11516	50.3822	1.0911	15:46:00	16:07:00	00:21:00	1.05323	0.000947911	1054.95	0	< LOD	< LOD	0	< LOD	< LOD	14	14769.3	0.0984621	0	< LOD	< LOD	0	< LOD	< LOD	14	14769.3	0.0984621	0	< LOD	< LOD	0	< LOD	< LOD	0	< LOD	< LOD	0	< LOD	< LOD	0	< LOD	< LOD	3	3164.85	0.021099
PE480 Station 12 Manta 1/3	29.11.2020	1	2.05778	52.317	3.61691	52.3318	3.62247	14:20:00	14:39:00	00:19:00	0.922873	0.000830586	1203.97	0	< LOD	< LOD	0	< LOD	< LOD	106	127621	0.850805	3	3611.91	0.0240794	0	< LOD	< LOD	0	< LOD	< LOD	0	< LOD	< LOD	5	6019.85	0.0401323	0	< LOD	< LOD	0	< LOD	< LOD	0	< LOD	< LOD	1	1203.97	0.00802646
PE480 Station 12 Manta 2/3	29.11.2020	1	2.315	52.3539	3.62974	52.3683	3.63366	15:07:00	15:28:00	00:21:00	0.808556	0.0007277	1374.19	0	< LOD	< LOD	0	< LOD	< LOD	91	125052	0.833677	6	8245.16	0.0549677	0	< LOD	< LOD	3	4122.58	0.0274839	0	< LOD	< LOD	6	8245.16	0.0549677	0	< LOD	< LOD	0	< LOD	< LOD	0	< LOD	< LOD	3	4122.58	0.0274839
PE480 Station 12 Manta 3/3	29.11.2020	1	3.08666	52.3876	3.63812	52.4006	3.641	15:57:00	16:17:00	00:20:00	0.895382	0.000805844	1240.93	0	< LOD	< LOD	0	< LOD	< LOD	157	194827	1.29885	5	6204.67	0.0413645	0	< LOD	< LOD	49	60805.8	0.405372	0	< LOD	< LOD	2	2481.87	0.0165458	0	< LOD	< LOD	0	< LOD	< LOD	0	< LOD	< LOD	1	1240.93	0.0082729
		Depth		LAT start	LON start	LAT end	LON end	Start time	End time			Volume	LOD	V. velella			P. porpita			Copepods			Amphipods			Pteropods			Isopods			Heteropods			Crabs			Squid			Shrimp			Euphausids			Fish
		[m]										[m3]	[#/m3]	[# individuals]	[#/km2]	[#/m3]	[# individuals]	[#/km2]	[#/m3]	[# individuals]	[#/km2]	[#/m3]	[# individuals]	[#/km2]	[#/m3]	[# individuals]	[#/km2]	[#/m3]	[# individuals]	[#/km2]	[#/m3]	[# individuals]	[#/km2]	[#/m3]	[# individuals]	[#/km2]	[#/m3]	[# individuals]	[#/km2]	[#/m3]	[# individuals]	[#/km2]	[#/m3]	[# individuals]	[#/km2]	[#/m3]	[# individuals]	[#/km2]	[#/m3]
PE480 Station 01 Multinet 1/5	06.11.2020	300		35.68	-27.7389			11:56:00				366.925	0.00272535	0		< LOD	0		< LOD	1		0.00272535	0		< LOD	0		< LOD	0		< LOD	3		0.00817606	0		< LOD	2		0.00545071	2		0.00545071	0		< LOD	0		< LOD
PE480 Station 01 Multinet 2/5	06.11.2020	190										683.55	0.00146295	0		< LOD	0		< LOD	2		0.0029259	5		0.00731475	1		0.00146295	0		< LOD	3		0.00438885	0		< LOD	37		0.0541292	0		< LOD	0		< LOD	1		0.00146295
Pe480 Station 01 Multinet 3/5	06.11.2020	80										428.1	0.0023359	0		< LOD	0		< LOD	10		0.023359	2		0.00467181	0		< LOD	0		< LOD	4		0.00934361	0		< LOD	5		0.0116795	0		< LOD	0		< LOD	0		< LOD
PE480 Station 01 Multinet 4/5	06.11.2020	44.7513										456.925	0.00218854	0		< LOD	0		< LOD	23		0.0503365	2		0.00437709	0		< LOD	0		< LOD	2		0.00437709	0		< LOD	0		< LOD	1		0.00218854	0		< LOD	0		< LOD
PE480 Station 01 Multinet 5/5	06.11.2020	11.6854				35.7645	-27.7778		15:11:00			438.325	0.00228141	0		< LOD	0		< LOD	2		0.00456282	5		0.0114071	0		< LOD	0		< LOD	2		0.00456282	0		< LOD	1		0.00228141	3		0.00684424	0		< LOD	0		< LOD
PE480 Station 02 Multinet 1/5	10.11.2020	300		29.8253	-37.2108			10:35:00				299.425	0.00333973	0		< LOD	0		< LOD	0		< LOD	0		< LOD	2		0.00667947	0		< LOD	0		< LOD	0		< LOD	0		< LOD	0		< LOD	0		< LOD	0		< LOD
PE480 Station 02 Multinet 2/5	10.11.2020	210										204.85	0.00488162	0		< LOD	0		< LOD	3		0.0146449	0		< LOD	0		< LOD	0		< LOD	0		< LOD	0		< LOD	0		< LOD	0		< LOD	0		< LOD	0		< LOD
PE480 Station 02 Multinet 3/5	10.11.2020	120										275	0.00363636	0		< LOD	0		< LOD	2		0.00727273	0		< LOD	0		< LOD	0		< LOD	0		< LOD	0		< LOD	0		< LOD	0		< LOD	0		< LOD	0		< LOD
PE480 Station 02 Multinet 4/5	10.11.2020	48.9842				29.8001	-37.1526		13:17:00			427.975	0.00233659	0		< LOD	0		< LOD	7		0.0163561	2		0.00467317	0		< LOD	0		< LOD	0		< LOD	0		< LOD	0		< LOD	0		< LOD	0		< LOD	0		< LOD
PE480 Station 03 Multinet 1/5	12.11.2020	300		32.8466	-37.9502			17:39:00				334.325	0.0029911	0		< LOD	0		< LOD	2		0.0059822	0		< LOD	2		0.0059822	0		< LOD	0		< LOD	0		< LOD	0		< LOD	2		0.0059822	0		< LOD	0		< LOD
PE480 Station 03 Multinet 2/5	12.11.2020	195										385.125	0.00259656	0		< LOD	0		< LOD	10		0.0259656	1		0.00259656	6		0.0155794	0		< LOD	1		0.00259656	0		< LOD	0		< LOD	0		< LOD	0		< LOD	0		< LOD
PE480 Station 03 Multinet 3/5	12.11.2020	90										360.1	0.00277701	0		< LOD	0		< LOD	1		0.00277701	0		< LOD	0		< LOD	1		0.00277701	0		< LOD	0		< LOD	0		< LOD	0		< LOD	0		< LOD	0		< LOD
PE480 Station 03 Multinet 5/5	12.11.2020	11.3285				32.9093	-37.9562		20:33:00			296.675	0.00337069	0		< LOD	0		< LOD	36		0.121345	2		0.00674138	1		0.00337069	4		0.0134828	1		0.00337069	0		< LOD	1		0.00337069	7		0.0235948	0		< LOD	5		0.0168535
PE480 Station 04 Multinet 1/5	14.11.2020	300		37.4585	-38.843			17:14:00				286.175	0.00349437	0		< LOD	0		< LOD	27		0.0943479	2		0.00698873	2		0.00698873	0		< LOD	0		< LOD	1		0.00349437	0		< LOD	0		< LOD	0		< LOD	0		< LOD
PE480 Station 04 Multinet 2/5	14.11.2020	195										451.4	0.00221533	0		< LOD	0		< LOD	237		0.525033	5		0.0110767	19		0.0420913	0		< LOD	1		0.00221533	0		< LOD	6		0.013292	2		0.00443066	0		< LOD	2		0.00443066
PE480 Station 04 Multinet 3/5	14.11.2020	90										400.5	0.00249688	0		< LOD	0		< LOD	303		0.756554	2		0.00499376	5		0.0124844	0		< LOD	1		0.00249688	0		< LOD	1		0.00249688	0		< LOD	0		< LOD	0		< LOD
PE480 Station 04 Multinet 4/5	14.11.2020	46.2588				37.498	-38.8207		19:54:00			373.675	0.00267612	0		< LOD	0		< LOD	264		0.706496	25		0.0669031	9		0.0240851	0		< LOD	1		0.00267612	1		0.00267612	2		0.00535224	3		0.00802837	0		< LOD	0		< LOD
PE480 Station 04 Multinet 5/5	14.11.2020	11.7251										506.7	0.00197355	0		< LOD	0		< LOD	5060		9.98619	258		0.509177	7		0.0138149	0		< LOD	9		0.017762	1		0.00197355	4		0.00789422	164		0.323663	0		< LOD	3		0.00592066
PE480 Station 05 Multinet 1/5	16.11.2020	300		39.7471	-33.3911			18:48:00				352.4	0.00283768	0		< LOD	0		< LOD	183		0.519296	1		0.00283768	2		0.00567537	0		< LOD	0		< LOD	1		0.00283768	2		0.00567537	1		0.00283768	0		< LOD	2		0.00567537
PE480 Station 05 Multinet 2/5	16.11.2020	195										359.075	0.00278493	0		< LOD	0		< LOD	26		0.0724083	0		< LOD	1		0.00278493	0		< LOD	0		< LOD	0		< LOD	0		< LOD	1		0.00278493	0		< LOD	1		0.00278493
PE480 Station 05 Multinet 3/5	16.11.2020	90										389.325	0.00256855	0		< LOD	0		< LOD	53		0.136133	0		< LOD	1		0.00256855	0		< LOD	0		< LOD	0		< LOD	2		0.0051371	0		< LOD	0		< LOD	0		< LOD
PE480 Station 05 Multinet 5/5	16.11.2020	11.7506				39.7533	-33.2975		21:41:00			505.975	0.00197638	0		< LOD	0		< LOD	950		1.87756	15		0.0296457	38		0.0751025	0		< LOD	4		0.00790553	0		< LOD	20		0.0395276	0		< LOD	74		0.146252	1		0.00197638
PE480 Station 06 Multinet 1/5	18.11.2020	300		42.052	-27.4871			15:08:00				269	0.00371747	0		< LOD	0		< LOD	305		1.13383	1		0.00371747	19		0.070632	0		< LOD	0		< LOD	0		< LOD	1		0.00371747	0		< LOD	1		0.00371747	0		< LOD
PE480 Station 06 Multinet 2/5	18.11.2020	195										549.5	0.00181984	0		< LOD	0		< LOD	208		0.378526	1		0.00181984	3		0.00545951	0		< LOD	0		< LOD	0		< LOD	0		< LOD	0		< LOD	0		< LOD	0		< LOD
PE480 Station 06 Multinet 3/5	18.11.2020	90										247.025	0.00404817	0		< LOD	0		< LOD	446		1.80549	1		0.00404817	1		0.00404817	0		< LOD	0		< LOD	0		< LOD	3		0.0121445	0		< LOD	0		< LOD	0		< LOD
PE480 Station 06 Multinet 4/5	18.11.2020	12.0455				42.1221	-27.4438		17:40:00			491.475	0.00203469	0		< LOD	0		< LOD	7352		14.9591	14		0.0284857	3		0.00610407	0		< LOD	1		0.00203469	0		< LOD	8		0.0162775	0		< LOD	0		< LOD	0		< LOD
PE480 Station 07 Multinet 1/5	20.11.2020	300		44.396	-21.8741			15:34:00				436.1	0.00229305	0		< LOD	0		< LOD	0		< LOD	0		< LOD	51		0.116946	0		< LOD	0		< LOD	0		< LOD	0		< LOD	6		0.0137583	0		< LOD	0		< LOD
PE480 Station 07 Multinet 2/5	20.11.2020	195										473.025	0.00211405	0		< LOD	0		< LOD	168		0.355161	8		0.0169124	33		0.0697638	0		< LOD	0		< LOD	0		< LOD	0		< LOD	1		0.00211405	15		0.0317108	0		< LOD
PE480 Station 07 Multinet 3/5	20.11.2020	90										332.425	0.0030082	0		< LOD	0		< LOD	105		0.315861	0		< LOD	2		0.00601639	1		0.0030082	0		< LOD	0		< LOD	0		< LOD	0		< LOD	1		0.0030082	0		< LOD
PE480 Station 07 Multinet 4/5	20.11.2020	43.8392										409.425	0.00244245	0		< LOD	0		< LOD	702		1.7146	0		< LOD	0		< LOD	0		< LOD	0		< LOD	1		0.00244245	0		< LOD	0		< LOD	3		0.00732735	0		< LOD
PE480 Station 07 Multinet 5/5	20.11.2020	11.7026				44.3095	-21.8909		18:36:00			401.075	0.0024933	0		< LOD	0		< LOD	7392		18.4305	45		0.112198	0		< LOD	0		< LOD	0		< LOD	0		< LOD	0		< LOD	0		< LOD	10		0.024933	0		< LOD
PE480 Station 08 Multinet 1/5	22.11.2020	300		45.9569	-15.2399			16:08:00				288	0.00347222	0		< LOD	0		< LOD	35		0.121528	6		0.0208333	0		< LOD	0		< LOD	0		< LOD	0		< LOD	0		< LOD	0		< LOD	0		< LOD	0		< LOD
PE480 Station 08 Multinet 2/5	22.11.2020	195										226.175	0.00442136	0		< LOD	0		< LOD	36		0.159169	1		0.00442136	0		< LOD	0		< LOD	0		< LOD	0		< LOD	1		0.00442136	0		< LOD	1		0.00442136	0		< LOD
PE480 Station 08 Multinet 4/5	22.11.2020	44.1396										431.8	0.00231589	0		< LOD	0		< LOD	48		0.111163	0		< LOD	1		0.00231589	0		< LOD	0		< LOD	0		< LOD	0		< LOD	0		< LOD	0		< LOD	0		< LOD
PE480 Station 08 Multinet 5/5	22.11.2020	11.6196				45.9984	-15.2633		18:55:00			386.9	0.00258465	0		< LOD	0		< LOD	4579		11.8351	450		1.16309	0		< LOD	0		< LOD	0		< LOD	0		< LOD	0		< LOD	2		0.00516929	0		< LOD	0		< LOD
PE480 Station 09 Multinet 1/5	24.11.2020	300		47.92	-9.06241			14:32:00				478.275	0.00209085	0		< LOD	0		< LOD	112		0.234175	9		0.0188176	33		0.068998	0		< LOD	0		< LOD	0		< LOD	0		< LOD	0		< LOD	2		0.00418169	0		< LOD
PE480 Station 09 Multinet 2/5	24.11.2020	195										596.7	0.00167588	0		< LOD	0		< LOD	12		0.0201106	0		< LOD	0		< LOD	0		< LOD	0		< LOD	1		0.00167588	0		< LOD	0		< LOD	0		< LOD	0		< LOD
PE480 Station 09 Multinet 3/5	24.11.2020	90										445.15	0.00224643	0		< LOD	0		< LOD	5		0.0112322	8		0.0179715	0		< LOD	0		< LOD	0		< LOD	0		< LOD	0		< LOD	0		< LOD	0		< LOD	0		< LOD
PE480 Station 09 Multinet 4/5	24.11.2020	45.2537										420.775	0.00237657	0		< LOD	0		< LOD	8		0.0190125	5		0.0118828	0		< LOD	0		< LOD	0		< LOD	0		< LOD	0		< LOD	0		< LOD	0		< LOD	0		< LOD
PE480 Station 09 Multinet 5/5	24.11.2020	11.5806				47.8321	-9.01001		17:32:00			464.05	0.00215494	0		< LOD	0		< LOD	3718		8.01207	32		0.0689581	3		0.00646482	0		< LOD	0		< LOD	0		< LOD	0		< LOD	0		< LOD	1		0.00215494	0		< LOD
PE480 Station 10 Multinet 1/5	26.11.2020	70		48.6969	-5.25411			13:31:00				412.8	0.00242248	0		< LOD	0		< LOD	1512		3.66279	7		0.0169574	504		1.22093	0		< LOD	0		< LOD	0		< LOD	0		< LOD	1		0.00242248	0		< LOD	0		< LOD
PE480 Station 10 Multinet 2/5	26.11.2020	41.6467										496.225	0.00201521	0		< LOD	0		< LOD	2653		5.34637	35		0.0705325	405		0.816162	0		< LOD	0		< LOD	1		0.00201521	0		< LOD	143		0.288176	0		< LOD	0		< LOD
PE480 Station 10 Multinet 3/5	26.11.2020	22.0829										188.2	0.0053135	0		< LOD	0		< LOD	2652		14.0914	38		0.201913	215		1.1424	0		< LOD	0		< LOD	0		< LOD	0		< LOD	254		1.34963	0		< LOD	0		< LOD
PE480 Station 10 Multinet 4/5	26.11.2020	10.3236				48.7484	-5.28604		15:31:00			487.25	0.00205233	0		< LOD	0		< LOD	22192		45.5454	158		0.324269	0		< LOD	0		< LOD	0		< LOD	0		< LOD	0		< LOD	456		0.935865	0		< LOD	0		< LOD
PE480 Station 11 Multinet 1/5	28.11.2020	20		50.4333	1.26249			13:17:00				340.4	0.00293772	0		< LOD	0		< LOD	22600		66.3925	480		1.41011	0		< LOD	0		< LOD	0		< LOD	0		< LOD	0		< LOD	39		0.114571	0		< LOD	0		< LOD
PE480 Station 11 Multinet 2/5	28.11.2020	10										449.4	0.00222519	0		< LOD	0		< LOD	30736		68.3934	17		0.0378282	0		< LOD	1		0.00222519	0		< LOD	2		0.00445038	0		< LOD	36		0.0801068	0		< LOD	0		< LOD
PE480 Station 11 Multinet 3/5	28.11.2020	5				50.4088	1.16565		14:59:00			451.6	0.00221435	0		< LOD	0		< LOD	40238		89.101	3		0.00664305	0		< LOD	0		< LOD	0		< LOD	1		0.00221435	0		< LOD	0		< LOD	0		< LOD	0		< LOD
PE480 Station 12 Multinet 1/5	29.11.2020	15		52.2798	3.60145			13:34:00				353.225	0.00283106	0		< LOD	0		< LOD	102152		289.198	1983		5.61399	0		< LOD	0		< LOD	0		< LOD	18		0.050959	0		< LOD	0		< LOD	0		< LOD	1		0.00283106
PE480 Station 12 Multinet 2/5	29.11.2020	10										428.15	0.00233563	0		< LOD	0		< LOD	70514		164.695	4926		11.5053	0		< LOD	0		< LOD	0		< LOD	13		0.0303632	0		< LOD	0		< LOD	0		< LOD	0		< LOD
PE480 Station 12 Multinet 3/5	29.11.2020	5				52.3576	3.63072		15:13:00			423.4	0.00236183	0		< LOD	0		< LOD	105774		249.821	6351		15	0		< LOD	0		< LOD	0		< LOD	16		0.0377893	0		< LOD	1		0.00236183	0		< LOD	0		< LOD
[truncated: 125 more columns]
